# Supplementary material for: Utilizing Feline Lentiviral Infection to Establish a Translational Model for COVID-19 in People with Human Immunodeficiency Virus Infection
Source: Microorganisms. 2024 Jun 25;12(7):1289. doi: 10.3390/microorganisms12071289 (PMC11278576; doi:10.3390/microorganisms12071289)
Supplement: Supplementary file 1 [file microorganisms-12-01289-s001.zip]

Archive with 1 entries (1 files):
- microorganisms-3007012-supplementary.pdf
